# Supplementary material for: Non-Communicable Diseases Among Forcibly Displaced People: A Systematic Mapping Review
Source: Int J Environ Res Public Health. 2025 Jan 5;22(1):63. doi: 10.3390/ijerph22010063 (PMC11765105; doi:10.3390/ijerph22010063)
Supplement: Supplementary file 1 [file ijerph-22-00063-s001.zip]

Archive with 1 entries (1 files):
- ijerph-3357814-supplementary.xlsx
