# Supplementary material for: Non-Communicable Diseases Among Forcibly Displaced People: A Systematic Mapping Review
Source: Int J Environ Res Public Health. 2025 Jan 5;22(1):63. doi: 10.3390/ijerph22010063 (PMC11765105; doi:10.3390/ijerph22010063)
Supplement: Supplementary file 1 [file ijerph-22-00063-s001.zip › ijerph-3357814-supplementary.xlsx]

## Sheet: Sheet 1
no	title	First author	year	evidence level	disease	disease_specific	research domain	region_origin	country_origin	region_host	country_host	environment	type	funding	funding_category
1	"I try the one that they say is good." - factors influencing choice of health care provider and pathways to diabetes care for Syrian refugees in Lebanon.	Haderer, F	2021	VII	DM		patients experience		Syria		Lebanon	non-camp	refugees	MSF	NGO/NPO
2	"If I have a cancer, it is not my fault I am a refugee": A qualitative study with expert stakeholders on cancer care management for Syrian refugees in Jordan.	Marzouk, M	2019	VI	cancer		health system		Syria		Jordan	non-camp	refugees	Scholarship	Academia
3	"Older people tend to be invisible": a qualitative study exploring the needs and inclusion of older Syrian refugees in the context of compounding crises in host country, Lebanon.	Hachem, S	2022	VII	NCDs		patients experience		Syria		Lebanon	all	refugees	The UK Research and Innovation	Government/Government-related
4	"What's happening in Syria even affects the rocks”: a qualitative study of the Syrian refugee experience accessing noncommunicable disease services in Jordan	McNatt, Z Z	2019	VI	NCDs		health system		Syria		Jordan	non-camp	refugees	Columbia university	Academia
							patients experience
5	“To die is better for me”, social suffering among Syrian refugees at a noncommunicable disease clinic in Jordan: a qualitative study	Maconick, L	2020	VI	NCDs		patients experience		Syria		Jordan	non-camp	refugees	MSF	NGO/NPO
6	1484 Meeting the health needs of unaccompanied asylum seeking children: a scoping review of routine health assessment	Maldonado, B N.	2021	V	NCDs		health system	All		EEA	Australia	all	Asylum seekers	NA	NA
											Canada
											New Zealand
											Switzerland
											UK
											USA
7	A cross-sectional assessment of diabetes self-management, education and support needs of Syrian refugee patients living with diabetes in Bekaa Valley Lebanon.	Elliott, J A	2018	VI	DM		patients experience		Syria		Lebanon	non-camp	refugees	MSF	NGO/NPO
							health status
8	A Double Burden or Triple Burden for Palestinian Children Residing in Gaza Refugee Camps? Exploring the Role of Diet in Malnutrition, Obesity and Dental Caries	Humphris, R	2014	VII	oral health		health policy		Palestine		Gaza	camp	refugees	NA	NA
					obesity
9	A letter from a Syrian refugee camp in Lebanon: Dr. Aldo Morrone	Morrone, A	2016	VII	skin disease		health policy		Syria		Lebanon	camp	refugees	NA	NA
10	A literary review of health trends among Syrian, Somali, Afghan, Myanmar, and Sudanese refugees over twenty-five years	Lefika, B	2019	V	NCDs		health status		Syria	All		all	refugees	NA	NA
									Somalia
									Afghanistan
									Myanmar
									Sudan
259	A Rapid Review of Evidence-Based Information, Best Practices and Lessons Learned in Addressing the Heatlh Needs of Refugees and Migrants. Report to the World Health Organizaiton April 2018	Cheng , I H	2018	V	NCDs		health policy	All		All		all	refugees	NA	NA
11	A Record Review on the Health Status of Rohingya Refugees in Bangladesh.	Joarder, T	2020	V	NCDs		health status		Myanmar		Bangladesh	camp	refugees	no	No
12	A retrospective study of demographic parameters and major health referrals among Afghan refugees in Iran	Otoukesh, S	2012	VI	NCDs		health system		Afghanistan		Iran	non-camp	refugees	NA	NA
13	A review of interventions for noncommunicable diseases in humanitarian emergencies in low- and middle-income countries	Leff, R	2022	V	NCDs		health policy	LMICs		LMICs		all	all	NA	NA
14	A scoping review of non-communicable diseases and maternal and child health needs of Venezuelan migrants in South America	Marin, B G	2021	V	NCDs		health status		Venezuela	South America		non-camp	Venezuelans displaced abroad	NIH	Government/Government-related
							health system
15	A secondary data analysis of dietary patterns in households affected by double burden of malnutrition in Saharawi refugee camps in Algeria	Silvia, B	2016	VI	obesity		health status	Western Sahara			Algeria	camp	refugees	NA	NA
16	A systematic review of effective strategies for chronic disease management in humanitarian settings; opportunities and challenges	Asgary, R	2022	IV	NCDs		health policy	All		All		all	all	no	No
17	A systematic review of the burden of hypertension, access to services and patient views of hypertension in humanitarian crisis settings	Keasley, J	2020	V	hypertension		health status	All		All		all	all	NA	NA
							patients experience
18	Access to and use of medicines among Syrian asylum seekers and refugees in Germany and the population with government health insurance in Syria	Aljadeeah, S	2022	VI	CVD		health system		Syria		Germany	non-camp	refugees	Konrad Adenauer Foundation	Others
					DM		patients experience						Asylum seekers
19	Access to care and prevalence of hypertension and diabetes among Syrian refugees in northern Jordan	Ratnayake, R	2020	VI	hypertension		health status		Syria		Jordan	non-camp	refugees	Enhanced Learning and Research for Humanitarian Assistance Research for Health in Humanitarian Crises program	Philanthropy
					DM		health system
20	Access to non-communicable disease (Ncd) services among urban refugees and asylum seekers, relative to the thai population, 2019: a case study in Bangkok, Thailand	Phaiyarom, M	2021	VI	NCDs		health status	All			Thailand	non-camp	refugees	Health Systems Research Institute in Thailand	Government/Government-related
							health system						Asylum seekers
21	Adaptation of a community health volunteer strategy for the management of hypertension and diabetes and detection of COVID-19 disease: a progamme for Syrian refugees in northern Jordan	Ratnayake, R	2021	IV	hypertension		health policy		Syria		Jordan	non-camp	refugees	Enhanced Learning and Research for Humanitarian Assistance Research for Health in Humanitarian Crises program	Philanthropy
					DM
22	Addressing chronic diseases in protracted emergencies: lessons from HIV for a new health imperative	Rabkin, M	2018	VII	NCDs		health policy	All		All		all	all	NA	NA
23	Addressing noncommunicable diseases among urban refugees in the Middle East and North Africa-a scoping review	McNatt, Z Z	2020	V	NCDs		health policy	MENA		MENA		non-camp	refugees	NA	NA
24	Afghan refugees and immigrants health status in iran: A systematic review	Roozbeh, N	2018	V	NCDs		health status		Afghanistan		Iran	non-camp	refugees	no	No
							health system						Asylum seekers
							health policy
25	After crisis: Health, politics and reflections on the European refugee crisis	Abbas, M	2019	VII	NCDs		health policy		Syria	Europe		all	refugees	NA	NA
									Afghanistan
									Iraq
									Eritrea
									Nigeria
									Somalia
									Sudan
									Gambia
26	An evidence review of research on health interventions in humanitarian crises	ELRHA	2013	V	NCDs		health system	All		All		all	all	NA	NA
							health policy
27	An integrated physical and mental health awareness education intervention to reduce non-communicable diseases among Syrian refugees and Jordanians in host communities: A natural experiment study.	Powell, T M	2021	III	NCDs		health policy		Syria		Jordan	non-camp	refugees	Glaxo Smith Kline	Industry
28	An inter-humanitarian agency study of diabetes care and surveillance in humanitarian settings	Kehlenbrink, S	2022	VI	DM		health system	All		All		all	refugees	NA	NA
													IDPs
29	An investigation of the integration of education and mental health treatment into the care of diabetes in Syrian refugee women	Richmond, M	2015	V	DM		health policy		Syria		Jordan	non-camp	refugees	NA	NA
30	Analysis of health overseas development aid for internally displaced persons in low- and middle-income countries.	Roberts, B	2022	VI	NCDs		health policy	All		LMICs		all	IDPs	NA	NA
31	Are Syrian refugees breast cancer patients diagnosed at advanced stage? Is it a myth or reality?	Karhan, O	2022	VI	cancer	breast cancer	health status		Syria		Turkey	non-camp	refugees	NA	NA
32	Armed conflict and public health: into the 21st century	Garry, S	2020	V	NCDs		health status		Conflct	All		all	all	NA	NA
							health system
							health policy
33	Assessment of Dietary Habits on Risk Profiles and Complications among Type 2 Diabetic Patients at Al-Remal Clinic in Gaza Strip	Bilbeisi, A H	2013	VI	DM		health status		Palestine		Gaza	non-camp	refugees	NA	NA
34	Assessment of ideal cardiovascular health metrics in refugees, East of Iran	Farzad, M	2021	VI	CVD		health status		Afghanistan		Iran	non-camp	refugees	NA	NA
35	Assessment of physical activity and its facilitators and barriers among Syrian refugees living in Amman City, Jordan: a cross-sectional study	Yoshino, Y	2022	VI	risk factors	physical activity	health status		Syria		Jordan	non-camp	refugees	JASSO	Government/Government-related
36	Assessment of the health needs of Syrian refugees in Lebanon and Syria's neighboring countries.	Arnaout, N E	2019	V	NCDs		health status		Syria		Jordan	all	refugees	Open Society Institute Budapest Foundation	Philanthropy
							health system				Iraq		IDPs
											Lebanon
											Turkey
											Syria
37	Association between vitamin D level and metabolic syndrome among postmenopausal women in the gaza strip	El-Dalou, A R	2019	VI	metabolic syndrome		health status		Palestine		Gaza	non-camp	refugees	NA	NA
39	Barriers and solutions to implementing a multisectoral action plan to prevent and control non-communicable diseases within UNRWA settings: a mixed-methods study	Albeik, S	2022	VI	NCDs		health system		Palestine		Jordan	all	refugees	WHO EMRO	International organization
											Lebanon
											Syria
											Gaza
											West Bank
40	Barriers to accessing and consuming mental health services for Palestinians with psychological problems residing in refugee camps in Jordan	McKell, C	2017	VI	mental health		patients experience		Palestine		Jordan	camp	refugees	NA	NA
41	Barriers to care in a West Bank refugee camp: a qualitative study	Alazzeh, S	2019	VI	NCDs		patients experience		Palestine		West Bank	camp	refugees	1for3	Philanthropy
														Lajee Center	Philanthropy
42	Barriers to mental health care utilization among internally displaced persons in the republic of Georgia: a rapid appraisal study	Murphy, A	2018	VI	mental health		patients experience		USA		USA	non-camp	IDPs	Wellcome Trust	Philanthropy
							health system
43	Bibliometric analysis of global migration health research in peer-reviewed literature (2000-2016).	Sweileh, W M	2018	V	NCDs		health policy	All		All		all	all	IOM	International organization
							health system
44	Blackburn with Darwen Asylum Seekers and Refugees Health Needs Assessment 2018	Shepherd, W	2018	VI	NCDs		patients experience	All			UK	all	refugees	NA	NA
													Asylum seekers
45	Burden of cancer among Syrian refugees in Jordan	Mansour, A	2018	VI	cancer		health status		Syria		Jordan	all	refugees	NA	NA
							health policy
46	Burden of Mental Illness and Non-communicable Diseases and Risk Factors for Mental Illness Among Refugees in Buffalo, NY, 2004-2014.	Mulugeta, W	2019	VI	NCDs		health status	All			USA	non-camp	refugees	NIH	Government/Government-related
														NIH	Government/Government-related
47	Burden of non-communicable diseases among Syrian refugees: a scoping review	Naja, F	2019	V	NCDs				Syria	All		all	refugees	National Institute for Health Research Programme	Government/Government-related
48	Cancer among syrian refugees living in Konya Province, Turkey	Kutluk, T	2022	VI	cancer		health status		Syria		Turkey	non-camp	refugees	The UK Research and Innovation GCRF Research for Health in Conflict	Government/Government-related
49	Cancer awareness and barriers to seeking medical help among Syrian refugees in Jordan: a baseline study	Qadire, M A	2019	VI	cancer		health status		Syria		Jordan	non-camp	refugees	Al al-Bayt University	Academia
50	Cancer care for refugees: time to invest in people and systems.	Ilbawi, A	2020	VII	cancer		health policy		Syria		Jordan	all	refugees	no	No
											Lebanon
											Turkey
51	Cancer care in for Ukrainian refugees: Strategic impact assessments in the early days of the conflict.	Hemelrijck, M V	2022	VI	cancer		health status		Ukraine	All		all	refugees	no	No
							health system						IDPs
52	Cancer in refugees in Jordan and Syria between 2009 and 2012: challenges and the way forward in humanitarian emergencies	Spiegel, P	2014	VI	cancer		health status	All			Jordan	all	refugees	NA	NA
							health system				Syria
53	Cancer in Syrian refugees in Jordan and Lebanon between 2015 and 2017	Spiegel, P B	2020	VI	cancer		health status	All			Jordan	all	refugees	National Institute of Health	Government/Government-related
											Lebanon			National Multiple Sclerosis Society	Philanthropy
														Foundation Perre Fabre	Philanthropy
							health system							Charles Hood Foundation	Philanthropy
														IQVIA	Industry
54	Cardiovascular Disease among Syrian refugees: a descriptive study of patients in two Médecins Sans Frontières clinics in northern Lebanon	Boulle, P	2019	VI	CVD		health status		Syria		Lebanon	non-camp	refugees	MSF	NGO/NPO
55	Cardiovascular disease risk and prevention amongst Syrian refugees: mixed methods study of Médecins Sans Frontières programme in Jordan	Collins, D R J	2017	VI	CVD		health status		Syria		Jordan	non-camp	refugees	MSF	NGO/NPO
							health policy
56	Cardiovascular health and risk factors in African refugees and immigrants in the United States: a narrative review	Almoussa, M	2022	V	CVD		health status	Africa			USA	all	refugees	NA	NA
57	Care delivery among refugees and internally displaced persons affected by complex emergencies: a systematic review of the literature	Ojeleke, O	2020	V	NCDs			All		All		all	refugees	no	No
													IDPs
58	Care of Adult Refugees with Chronic Conditions	Terasaki, G	2015	VII	NCDs			All			USA	all	refugees	NA	NA
59	Care of non-communicable diseases in emergencies	Slama, S	2017	VII	NCDs		health policy	All		All		all	refugees	no	No
60	Care utilization and adherence to medication for hypertension and diabetes among Syrian refugees and host communities in Lebanon	Lyles, E	2019	VI	hypertension		health system		Syria		Lebanon	all	refugees	NA	NA
					DM
61	Care-Seeking and Health Service Utilization for Hypertension and Type 2 Diabetes Among Syrian Refugee and Host Community Care-Seekers in Lebanon	Lyles, E	2021	IV	hypertension		patients experience		Syria		Lebanon	non-camp	refugees	Research for Health in Humanitarian Crisis	Philanthropy
					DM
62	Challenges in Managing Cancer Among Adult Syrian Refugees in South Lebanon	AlQaderi, A	2020	VI	cancer		health system		Syria		Lebanon	all	refugees	NA	NA
63	Change in health profile of refugees resettling in New Zealand, 1980-2014.	Reeve, A M F	2020	VI	NCDs		health status	All			New Zealand	all	refugees	NA	NA
64	Changes in health among Syrian refugees along their migration trajectories from Lebanon to Norway: a prospective cohort study	Stromme, E M	2020	IV	NCDs		health status		Syria		Norway	non-camp	refugees	Research Council of Norway	Government/Government-related
65	Characteristics and challenges of the health sector response in Lebanon	Tyler, F	2015	VII	NCDs		health status		Syria		Lebanon	all	refugees	no	No
							health system
66	Characteristics of Syrian and Lebanese diabetes and hypertension patients in Lebanon	Doocy, S	2018	IV	hypertension		health status		Syria		Lebanon	non-camp	refugees	Research for Health in Humanitarian Crisis	Philanthropy
					DM
67	Chronic conditions of US-bound Cuban refugees: October 2008-September 2011	Ward, S	2012	VI	NCDs		health status	All			USA	all	refugees	NA	NA
68	Chronic NCD care in crises: A qualitative study of global experts' perspectives on models of care for hypertension and diabetes in humanitarian settings	Ansbro, É	2022	VI	hypertension		health policy	All		All		all	all	Novo Nordisk Global Access to Care Department	Industry
					DM		health system
69	City Life: Three Papers Investigating the Healthcare Experience of Refugees With Noncommunicable Diseases Residing in Urban Settings Across the Middle East and …	McNatt, Z	2019	V	NCDs		health policy	All		MENA		non-camp	refugees	NA	NA
							patients experience
70	Clinical audit on the provision of diabetes care in the primary care setting by United nations relief and works agency for Palestine refugees in the near East …	Seita, A	2014	VI	hypertension		health system		Palestine		Jordan	all	refugees	NA	NA
					DM						Lebanon
											Syria
											Gaza
											West Bank
71	Clinical outcomes in a primary-level non-communicable disease programme for Syrian refugees and the host population in Jordan: A cohort analysis using routine data.	Ansbro, É	2021	VI	NCDs		health policy		Syria		Jordan	non-camp	refugees	NA	NA
72	Commonest diseases amongst Iraqi internally displaced after Islamic state expansion	Dudova, Z	2015	VI	NCDs		health status		Iraq		Iraq	all	IDPs	NA	NA
73	Community Health Worker Program Outcomes for Diabetes and Hypertension Control in West Bank Refugee Camps: A Retrospective Matched Cohort Study	Rimawi, A	2022	IV	hypertension		health policy		Palestine		West Bank	camp	refugees	1for3	Philanthropy
					DM									Lajee Center	Philanthropy
74	Community Intervention for Syrian Refugees in Baltimore City: The Lay Health Educator Program at a Local Mosque.	Chaudhary, A	2019	VI	hypertension		health policy		Syria		USA	non-camp	refugees	NA	NA
					DM
75	Community-Based Healthcare for Migrants and Refugees: A Scoping Literature Review of Best Practices.	Riza, E	2020	V	NCDs		health policy	All		All		all	all	European Union's Health Programme Consumers, Health, Agriculture and Food Executive Agency (CHAFEA)	Government/Government-related
76	Community-based noncommunicable disease care for Syrian refugees in Lebanon	Sethi, S	2017	VI	NCDs		health policy		Syria		Lebanon	non-camp	refugees	Covenant World Relief	Philanthropy
77	Conflict-related health research in Syria, 2011–2019: a scoping review for The Lancet-AUB Commission on Syria	Abouzeid, M	2021	V	NCDs		health system		Syria	All		all	refugees	IKEA Foundation	Industry
													IDPs	The Department for International Development	Government/Government-related
78	Congenital Heart Disease in Syrian Refugee Children: The Experience at a Tertiary Care Center in a Developing Country.	Mostafa, H	2021	VI	CHD		health status		Syria		Lebanon	all	refugees	no	No
79	Consistency in Healthcare Services and Outcomes for Refugees in the United States: Barriers and Potential Solutions	Ahmadzada, M	2021	VII	NCDs		health policy	All			USA	all	refugees	NA	NA
80	Continuity of Care for Chronic Non-Communicable Diseases Among Refugees: Challenges and Opportunities	Ufondu, C	2016	V	NCDs		health policy	All		All		all	refugees	NA	NA
							health system
81	Continuum of care for noncommunicable disease management during the migration cycle	WHO	2022	V	NCDs		health policy	All		All		all	all	NA	NA
							health system
82	COVID-19, conflict, and non-communicable diseases among refugees	Al-Oraibi, A	2021	VII	NCDs		health policy	All		All		all	all	NA	NA
83	Delivering a primary-level non-communicable disease programme for Syrian refugees and the host population in Jordan: a descriptive costing study	Ansbro, É	2020	VI	NCDs		health policy		Syria		Lebanon	non-camp	refugees	NA	NA
84	Delivering non-communicable disease interventions to women and children in conflict settings: a systematic review	Shah, S	2020	V	NCDs		health status	LMICs		All		all	refugees	The International Development Research Center	Government/Government-related
							health system						IDPs	The Norwegian Agency for Development Cooperation	Government/Government-related
							health policy							The Bill & Melinda Gates Foundation	Philanthropy
														The Family Larsson-Rosenquist Foundation	Philanthropy
85	Developing an evidence assessment framework and appraising the academic literature on migrant health in Malaysia: a scoping review	de Smalen, A W	2021	V	mental health		health status	All			Malaysia	all	refugees	no	No
					oral health								Asylum seekers
86	Development of a Prediction Model for the Management of Noncommunicable Diseases Among Older Syrian Refugees Amidst the COVID-19 Pandemic in Lebanon.	McCall, S J	2022	VI	NCDs		health status		Syria		Lebanon	all	refugees	R2HC	Philanthropy
87	Diabetes care in refugee camps: the experience of UNRWA.	Shahin, Y	2015	VII	DM		health policy		Palestine		Jordan	all	refugees	NA	NA
											Lebanon
											Syria
											Gaza
											West Bank
88	Diabetes in a humanitarian crisis: Atypical clinical presentations and challenges to clinical-and community-based management among Somalis in Ethiopia	Carruth, L	2020	VI	DM		patients experience		Somalia		Ethiopia			American University	Academia
							health status							Georgetown University	Academia
89	Diabetes in an emergency context: the Malian case study.	Besancon, S	2015	VI	DM		health policy		Mali		Mali	non-camp	IDPs	NA	NA
90	Diabetes in humanitarian crises 2 Challenges associated with providing diabetes care in humanitarian settings	Boulle, P	2019	VII	DM		health system	LMICs		LMICs		all	all	NA	NA
							health policy
91	Diabetes management in the face of adversity: Experiences of asylum‐seekers in Belgian reception centres	Van Hemelrijck, W M J	2022	VI	DM		patients experience	All			Belgium	non-camp	Asylum seekers	Vrije Universiteit Brussel	Academia
92	Dietary practices among Arabic-speaking immigrants and refugees in Western societies: A scoping review.	Elshahat, S	2020	V	dietary practices		health status	Arab	NorthAmerica		Australia	all	refugees	no	No
									Europe		New Zealand
93	Digital technology healthcare solutions in an era of moving populations and chronic illnesses: Are we being realistically smart	Osae-Larbi, J A	2017	VII	NCDs		health policy	All		All		all	all	NA	NA
94	Disaster and humanitarian emergency resopnse: The importance of field medical data registration	van Berlaer, G	2017	VI	NCDs		health status		Syria		Syria	camp	refugees	The Research Group on Emergency and Disaster Medicine, Vrije Universiteit	Academia
							health policy				Belgium		Asylum seekers
95	Disease Burdens and Risk Factors for Diabetes, Hypertension, and Hyperlipidemia among Refugees in Buffalo, New York, 2004-2014.	Mulugeta, W	2019	VI	hypertension		health status	All			USA	non-camp	refugees	The U.S. National Institute of Health	Government/Government-related
					DM									The Eunice Kennedy Shriver National Institute of Child Health & Health Development	Government/Government-related
					dyslipidemia
96	Disease pattern and chronic illness in rural China: The Hong Kong Red Cross basic health clinic after 2008 Sichuan earthquake	Hung, K K C	2013	VI	NCDs		health status		China		China	all	IDPs	NA	NA
97	Disease risk assessment and interventions: Gaza strip, January 2009	WHO	2009	VII	hypertension		health status		Palestine		Gaza	all	refugees	NA	NA
					DM		health policy
					mental health
98	Disease status of Afghan refugees and migrants in Pakistan	Malik, M S	2019	VI	NCDs		health status		Afghanistan		Pakistan	all	refugees	NA	NA
													IDPs
99	DMFT Index of Type 2 Diabetic Patients Attending UNRWA Health Centers in Gaza Governorates	Alqedra, E	2020	VI	oral health		health status		Palestine		Gaza	all	refugees	NA	NA
					DM
100	Double burden of covid-19 pandemic and military occupation: Mental health among a palestinian university community in the west bank	Ghandour, R	2020	VI	mental health		health status		Palestine		West Bank	non-camp	refugees	Birzeit University	Academia
														The UK Research and Innovation GCRF Research for Health in Conflict	Government/Government-related
101	Double burden of malnutrition among migrants and refugees in developed countries: A mixed-methods systematic review.	Ankomah, A	2022	V	obesity		health status	All		HICs		all	refugees	no	No
102	Duration of residence and disease occurrence among refugees and family reunited immigrants: test of the 'healthy migrant effect'hypothesis	Norredam, M	2014	IV	CVD		health status	All			Denmark	all	refugees	NA	NA
					DM								Asylum seekers
					cancer
103	Dynamics of non-communicable disease prevention, diagnosis and control in Lebanon, a fragile setting	Zablith, N	2021	VII	NCDs		patients experience		Syria		Lebanon	non-camp	refugees	The National Institute for Health Research Global Health Research programme	Government/Government-related
104	Effectiveness of a School-Based Community Health Care Program for Syrian Refugee Children	Koleilat, A	2021	VI	oral health		health status		Syria		Lebanon	all	refugees	NA	NA
							health policy
105	Effects of conflict, displacement, and migration on the health of refugee and conflict-stricken populations in the Middle East	Nouri, S	2019	VII	NCDs		health status	Middle East		The Middle East		all	all	NA	NA
							health policy
106	eHealth as a facilitator of equitable access to primary healthcare: the case of caring for non-communicable diseases in rural and refugee settings in Lebanon	Global Health Institute	2018	VI	hypertension		health status		Syria		Lebanon	camp	refugees	The International Development Research Center	Government/Government-related
					DM		health policy
107	Employing ehealth to enhance equity in access to and quality of chronic care services in primary health care in Lebanon final technical report	Saleh, S	2017	VI	NCDs		health policy		Palestine		Lebanon	camp	refugees	NA	NA
108	Ending neglect of older people in the response to humanitarian emergencies	Karunakara, U	2012	VII	NCDs		health policy	All		All		all	all	no	No
109	Epidemiology and management of hypertension among refugees in the Middle East: a review of the literature	Zibara, V	2021	V	hypertension		health status	Middle East		The Middle East		all	refugees	NA	NA
							health system
110	Epidemiology of Cardiovascular disease and associated risk factors in Gaza Strip-Palestine	Shahwan, A J	2019	VI	CVD		health status		Palestine		Gaza	all	refugees	NA	NA
					hypertension
					DM
111	Epidemiology of surgery in a protracted humanitarian setting: a 20-year retrospective study of Nyarugusu Refugee Camp, Kigoma, Western Tanzania.	Rapaport, S	2021	VI	surgical operation		health status		DRC		Tanzania	camp	refugees	American Society of Tropical Medicine and Hygiene Benjamin Keane Fellowship	Others
														Ruth L.Kirchstein National Research Service Award T32 Appointment	Government/Government-related
														Association for Academic Surgery Global Surgery Research Fellowship	Others
														Johns Hopkins School of Medicine Dean's Summer Research Funding	Academia
112	Episodes of care in a primary care walk-in clinic at a refugee camp in Germany - a retrospective data analysis.	Oltrogge, J H	2020	VI	NCDs		health policy	All			Germany	camp	Asylum seekers	no	No
113	Estimated salt intake among Somalis in Oslo, Norway-a cross-sectional study	Chen, S L	2018	VI	risk factors	salt intake	health status		Somalia		Norway	non-camp	refugees	NA	NA
													Asylum seekers
114	Estimating treatment costs for uncomplicated diabetes at a hospital serving refugees in Kenya	Masis, L	2022	Cost analysis	DM		health policy		Somalia		Kenya	camp	refugees	NA	NA
115	Evaluating the provision of health services and barriers to treatment for chronic diseases among Syrian refugees in Turkey: a review of literature and stakeholder …	Alawa, J	2019	V	NCDs		health system		Syria		Turkey	all	refugees	no	No
116	Evaluation of actions under the EU response to the consequences for Lebanon of the Syrian crisis FINAL REPORT	La Guardia, D	2018	VII	NCDs		health policy		Syria		Lebanon	all	refugees	NA	NA
							health system
117	Evaluation of the Caring for Refugees with NCDs Project	Murphy A	2021	VII	NCDs		health policy	All			Jordan	all	refugees	NA	NA
											Kenya
											Burkina Faso
											Algeria
											Bangladesh
											Rwanda
											Tanzania
											Uganda
											DRC
											Ethiopia
											Cameroon
											Burundi
											Chad
118	Evidence on public health interventions in humanitarian crises	Blanchet, K	2017	V	NCDs		health policy	All		All		all	all	DFID	Philanthropy
														The Wellcome Trust and commissioned	Philanthropy
119	Exploring disease trajectories according to migrant status–does the 'healthy migrant effect'last? Marie Norredam	Norredam, M	2013	IV	NCDs		health status	All			Denmark	non-camp	refugees	NA	NA
120	Eye-care utilization among a Canadian diabetic refugee population: retrospective cohort study of an interdisciplinary care model	Tanya, S M	2021	IV	ocular diseases		health status	All			Canada	non-camp	refugees	The Memorial University of Newfoundland Summer Undergraduate Research Award	Academia
					DM		health system
121	Factors affecting adherence to appointment system in the clinic for non-communicable diseases in UNRWA's Khan Younis Health Centre and the role of mobile phone text messages to improve adherence: a descriptive cross-sectional study.	Al Najjar, S	2017	VI	NCDs		health policy		Palestine		Gaza	camp	refugees	no	No
122	Factors Associated with Suboptimal Adherence to Hypertensive Medications Among Syrian Refugees–Cross-Sectional Study at the Zaatari Camp, Jordan	Khudair, S A	2021	VI	hypertension		health status		Syria		Jordan	camp	refugees	no	No
123	Factors influencing the effective management of diabetes during humanitarian crises in low- and middle-income countries: a systematic review	Song K	2021	V	DM		health policy	All		All		all	all	no	No
124	Factors that Hinder Adherence to Physical Activity and a Healthy Diet among Palestinian Non-Communicable Disease Patients: A Qualitative Study	Albelbeisi, A H	2022	VI	DM		patients experience		Palestine		Gaza	camp	refugees	NA	NA
125	Guidelines and mHealth to Improve Quality of Hypertension and Type 2 Diabetes Care for Vulnerable Populations in Lebanon: Longitudinal Cohort Study.	Doocy, S	2017	IV	hypertension		health policy		Syria		Lebanon	all	refugees	The Research for Health in Humanitarian Crises Programme	Philanthropy
					DM
126	Health and illness in migrants and refugees arriving in Europe: analysis of the electronic Personal Health Record system.	Zenner, D	2022	VI	NCDs		health status	All			Bulgaria	all	refugees	The European Comission	Government/Government-related
											Croatia		Asylum seekers	Karolinska Institutet	Academia
											Cyprus
											Greece
											Italy
											Serbia
127	Health assistance of displaced people along the Balkan route	Escobio, F	2015	VII	NCDs		health policy	MENA		Europe		On route	refugees	NA	NA
							health status						Asylum seekers
128	Health care needs for unaccompanied asylum-seeking adolescents: A retrospective study from an adolescent health unit in switzerland	Magdalini, P	2018	VI	NCDs		health status	All			Switzerland	non-camp	Asylum seekers	no	No
129	Health Facilities' Readiness to Manage Hypertension and Diabetes Cases at Primary Health Facilities in Bidibidi Refugee Settlement, Yumbe District …	Isadru, V R	2021	V	hypertension			MENA		MENA		non-camp	refugees	no	No
					DM
130	HEALTH IN EXILE	Medical Aid For Palestinians	2018	VII	NCDs		health status		Palestine		Lebanon	camp	refugees	NA	NA
131	Health of adolescent refugees resettling in high-income countries	Hirani, K	2016	VII	NCDs		health status	All		HICs		all	refugees	Princess Margaret Hospital Foundation Seeding Grant	Philanthropy
132	Health of refugees and migrants from former Soviet Union countries in the Russian Federation: a narrative review.	Bakunina, N	2020	V	NCDs		health status	former Soviet Union countries		All		all	refugees	no	No
133	Health problems among Forcibly Displaced Myanmar Nationals (FDMNs) admitted to the Medicine ward of Cox's Bazar Medical College Hospital	Ismail, M	2022	VI	NCDs		health status		Myanmar		Bangladesh	camp	refugees	no	No
134	Health problems of newly arrived migrants and refugees in Europe	Pavli, A	2017	V	NCDs		health status	All		Europe		all	refugees	NA	NA
							health system
135	Health Service Utilization among Syrian Refugees with Chronic Health Conditions in Jordan.	Doocy, S	2016	VI	hypertension		health status		Syria		Jordan	non-camp	refugees	WHO	International organization
					CVD		patients experience
					DM
					chronic respiratory diseases
					arthritis
136	Health services access, utilization, and barriers for Arabic-speaking refugees resettled in Connecticut, USA	Elreichouni, A	2022	VI	NCDs		health system	MENA			USA	non-camp	refugees	The Program on Refugees, Forced Displacement, and Humanitarian Responses
							health status							Yale university	Academia
							patients experience							Betty MacMillan Center for International
137	Health status and disease burden of unaccompanied asylum‐seeking adolescents in Bielefeld, Germany: Cross‐sectional pilot study	Marquardt, L	2016	VI	NCDs		health status	All			Germany	non-camp	Asylum seekers	NA	NA
138	Health status and health needs of older refugees from Syria in Lebanon	Strong, J	2015	VI	NCDs		health status		Syria		Lebanon	all	refugees	The Foundation Caritas Luxembourg	Philanthropy
							health system		Palestine					The Caritas Lebanon Migrant Center	Philanthropy
														The Johns Hopkins Bloombert School of Public Health	Academia
139	Health status and use of medication and their association with migration related exposures among Syrian refugees in Lebanon and Norway: a cross-sectional …	Stromme, E M	2020	VI	NCDs		health status		Syria		Lebanon	non-camp	refugees	The Research Council of Norway	Government/Government-related
											Norway		Asylum seekers
140	Health Status of Afghan Refugees in Europe: Policy and Practice Implications for an Optimised Healthcare	Matsangos, M	2022	V	NCDs		health status		Afghanistan	All		all	refugees	no	No
							health policy
							health system
141	Health status of Afro-Asian refugees in an Italian urban area: a cross-sectional monocentric study.	Del Pinto, R	2018	VI	NCDs		health status	Africa			Italy	non-camp	refugees	no	No
								Asia
142	Health Status of Asylum Seekers, Spain.	Serre-Delcor, N	2018	VI	NCDs		health status	All			Spain	non-camp	Asylum seekers	NA	NA
224	Health Status of Refugees and Asylum Seekers in Europe	Humphris, R	2017	VI	mental health		health status	All		Europe		all	refugees	NA	NA
													Asylum seekers
143	Health status of recently arrived asylum seekers in their host country: results of a cross-sectional observational study	Khouani, J	2022	VI	NCDs		health status	All			France	non-camp	Asylum seekers	The General Directorate for Healthcare Services under the French Ministry of Health	Government/Government-related
144	Health status of refugees newly resettled in Denmark	Andersen, M H	2020	VI	NCDs		health status	All			Denmark	non-camp	refugees	no	No
145	Health-care utilization of refugees: evidence from Austria	Schober, T	2022	VI	NCDs		health system	All			Austria	all	refugees	The Austrian Economic Associaton	Others
													Asylum seekers	The Austrian Federal Ministry for Digital and Economic Affairs	Government/Government-related
														The National Foundation for Research, Technology and Development	Government/Government-related
146	Health, well-being, and urban refugees: an agenda paper	Yotebieng, K A	2017	VII	NCDs		health policy	All		All		non-camp	refugees	NA	NA
													Asylum seekers
147	Healthcare Recommendations For Recently Arrived Refugees	Jackson, J C	2016	VII	NCDs		health policy	All			USA	all	refugees	NA	NA
148	Healthcare services for Syrian refugees in Jordan: a systematic review	El Arab, R	2018	V	NCDs		health policy		Syria		Lebanon	all	refugees	NA	NA
							health system
149	Healthcare system responses to non-communicable diseases' needs of Syrian refugees: The cases of Jordan and Lebanon	Akik, C	2022	VI	NCDs		health system		Syria		Jordan	all	refugees	The Columbia University Global Policy Initiative	Academia
							health policy				Lebanon
150	Hemodialysis experience of a large group of Syrian refugees in Turkey: all patients deserve effective treatment	Gursu, M	2019	VI	hemodialysis		health status		Syria		Turkey	non-camp	refugees	NA	NA
151	High levels of mortality, exposure to violence and psychological distress experienced by the internally displaced population of Ein Issa camp prior to and …	Vernier, L	2019	VI	NCDs		health status		Syria		Syria	camp	IDPs	MSF	NGO/NPO
152					mental health
153	High prevalence of chronic non-communicable conditions among adult refugees: implications for practice and policy	Yun, K	2012	VI	NCDs		health status	All			USA	non-camp	refugees	NA	NA
154	Host country responses to non-communicable diseases amongst Syrian refugees: a review	Akik, C	2019	V	NCDs		health status		Syria		Jordan	all	refugees	The Columbia University Global Policy Initiative	Academia
											Lebanon
											Turkey
155	How does migratory status affect non-communicable disease risk in a global context? A systematic review	Sandberg, R G F	2021	V	NCDs		health status	All		All		all	refugees	NA	NA
156	Human mobility and health in a warming world	Schwerdtle, P N	2019	VII	NCDs		health system	All		All		all	all	no	No
157	Hyperglycaemia, hypertension and their risk factors among Palestine refugees served by UNRWA	Mousa, H S A	2010	VI	hypertension		health status		Palestine		Jordan	all	refugees	UNRWA	International organization
											Lebanon
											Syria
											Gaza
					DM						West Bank
158	HYPERTENSION AMONG REFUGEES: A DISEASE OF RISINGPUBLIC HEALTH CONCERN	Shaarani, I	2018	VII	NCDs		health status		Syria		Lebanon	all	refugees	NA	NA
							health system
159	Immigrant and refugee explanatory models of chronic disease: provider “learning up” for culturally responsive care	Morrison, S D	2019	VII	NCDs		health policy	All			USA	all	refugees	NA	NA
162	Impact of Calcium and Magnesium Dietary Changes on Premenstrual Syndrome in Gaza Strip	Ghalwaa, N A	2014	IV	premenstrual syndrome		health status		Palestine		Gaza	all	refugees	NA	NA
163	Implementation of fixed-dose combination therapy for secondary prevention of atherosclerotic cardiovascular disease among Syrian refugees in Lebanon: a qualitative evaluation.	Murphy, A	2022	VI	CVD		patients experience		Syria		Lebanon	non-camp	refugees	MSF	NGO/NPO
164	Initial health assessments for newly arrived migrants, refugees, and asylum seekers	Knights, F	2022	VII	NCDs		health status		Afghanistan		UK	all	refugees	The National Institute for Health Research	Government/Government-related
							health system						Asylum seekers	The Academy of Medical Sciences	Others
														The Novo Nordisk Foundation	Industry
														WHO	International organization
165	Initial outcomes of a community health worker programme for patients with type 2 diabetes in refugee camps at the West Bank, occupied Palestinian territory: a retrospective, matched cohort study	Rimawi, A	2022	IV	DM		health policy		Palestine		West Bank	camp	refugees	1for3	Philanthropy
														Lajee Center	Philanthropy
166	Insufficient physical activity level among Sahrawi adults living in a protracted refugee setting	Andersen, E	2021	VI	risk factors	physical activity	health status		Morocco		Algeria	camp	refugees	Norwegian Aid	Government/Government-related
									Mauritania
167	Integrating community health volunteers into non-communicable disease management among Syrian refugees in Jordan: a causal loop analysis	Parmer, P K	2021	VII	hypertension		health policy		Syria		Jordan	all	refugees	Research for Health in Humanitarian Crisis	Philanthropy
														Research for Health in Humanitarian Crisis	Philanthropy
168	Knowledge of cervical cancer risk factors and symptoms among women in a refugee settlement: a cross-sectional study in northern Uganda	Adoch, W	2020	VI	cancer	cervical cancer	health status		South Sudan		Uganda	camp	refugees	The SA National Department of Health	Government/Government-related
														Glaxo Smith Kline Africa Non-Communicable Disease Open Lab	Industry
														The UK Medical Research Council	Government/Government-related
169	Latent Tuberculosis Infection and Dyslipidemia among Refugees Attending a Community Based Clinic in Georgia	Erdenebat, D	2018	VI	dyslipidemia		health status	All			USA	all	refugees	NA	NA
170	Launching a new series on non-communicable prevention in humanitarian settings	Patel, P	2022	VII	NCDs		health policy	All		All		all	all	NA	NA
171	Lessons from humanitarian clusters to strengthen health system responses to mass displacement in low and middle-income countries: a scoping review	Durrance-Bagale, A	2020	V	NCDs		health policy	All		All		all	all	MRC Health Systems Research Initiative Foundation	Government/Government-related
							health status
172	Lessons learned in the provision NCD primary care to Syrian refugee and host communities in Lebanon: the need to 'act locally and think globally'.	Sibai, A M	2020	VI	hypertension		health status		Syria		Lebanon	all	refugees	HAI-AUB Award number 102915_Project number 22424	Academia
							health policy
173	Long-term physical health outcomes of resettled refugee populations in the United States: a scoping review	Kumar, G S	2021	V	NCDs		health status		Myanmar		USA	all	refugees	NA	NA
									Iraq				Asylum seekers
									Bhutan
									Somalia
174	Longitudinal Changes and High-Risk Subgroups for Obesity and Overweight/Obesity Among Refugees in Buffalo, NY, 2004-2014.	Mulugeta, W	2018	IV	obesity		health status	All	Congo		USA	non-camp	refugees	The National Institute of Health	Government/Government-related
175	Low estimated glomerular filtration rate is prevalent among North Korean refugees in South Korea	Song, Y S	2018	IV	kidney diseases		health status		North Korea		South Korea	non-camp	refugees	NA	NA
176	Management of Diabetes Mellitus in Refugee and Migrant Patients in a Primary Healthcare Setting in Greece: A Pilot Intervention	Kolomvotsou, A I	2021	IV	DM		health policy		Syria		Greece	non-camp	refugees	no	No
									Afghanistan
177	Management of hypertension and diabetes for the Syrian refugees and host community in selected health facilities in Lebanon	Kallab, M G	2015	IV	hypertension		health policy		Syria		Lebanon	non-camp	refugees	NA	NA
178	Medical needs of adolescent refugees resettling in Western Australia	Hirani, K	2019	IV	NCDs		health status	All			Australia	non-camp	refugees	The Vincent Fairfax Family Foundation Scholarship	Philanthropy
														The Perth Children's Hospital Foundation Fellowship	Philanthropy
179	Medical Relief Camps in Flood Disaster-affected Area: Experience in Jammu and Kashmir	Singh, G.	2016	IV	NCDs		health status		India		India	camp	IDPs	NA	NA
181	Meeting the health needs of displaced people fleeing Ukraine: Drawing on existing technical guidance and evidence	Kumar, B N,	2022	VII	NCDs		health policy		Ukraine	Europe		all	refugees	no	No
182	Menstrual Hygiene Management in the Refugee Context: Learning from Piloted Interventions in East Africa	Wynne, E	2022	V	menstrual hygiene management		health policy	All		East Africa		camp	refugees	NA	NA
183	Mental and physical health profile of Syrian resettled refugees	Bosson, R S	2022	VI	NCDs		health status		Syria		USA	non-camp	refugees	no	No
184	Mental Health Among Displaced People and Refugees	Marquez, P V	2016	VII	mental health		health policy	All		All		all	all	NA	NA
185	Mental health and wellbeing of Rohingya refugees: A scoping review	Das, J	2022	V	mental health		health status		Myanmar		Bangladesh	camp	refugees	NA	NA
							health policy				Malaysia
186	Mental Health of Syrian Refugees: Translating Epidemiology and Research into Policy and Practice.	Abou-Saleh, M T	2021	V	mental health		health status		Syria	All		all	refugees	NA	NA
							health policy						IDPs
187	mHealth use for non-communicable diseases care in primary health: patients' perspective from rural settings and refugee camps.	Saleh, S	2018	VI	hypertension		health policy		Palestine		Lebanon	all	refugees	The International Development Research Center	Government/Government-related
					DM
188	Migrant and refugee populations: a public health and policy perspective on a continuing global crisis.	Abbas, M	2018	VII	NCDs		health policy	All		All		all	all	NA	NA
189	Migrants and refugees in Europe: challenges, experiences and contributions	Schilling, T	2017	VII	mental health		health status		Syria		Germany	all	refugees	NA	NA
									Afghanistan
190	Migrants and refugees: Improving health and well-being in a world on the move	Turner, R	2019	VII	NCDs		health policy	All		All		all	refugees	no	No
													Asylum seekers
191	Migrants’ health: Building migrant-sensitive health systems	Villa, S	2019	VII	NCDs		health policy	All		All		all	all	no	No
192	Migrating Populations and Health: Risk Factors for Cardiovascular Disease and Metabolic Syndrome	Rosenthal, T	2022	VII	NCDs		health policy	All		Europe		all	refugees	NA	NA
										North America
193	Model to improve cardiometabolic risk factors in Palestine refugees with diabetes mellitus attending UNRWA health centers	Kishk, N A	2019	IV	DM		health status		Palestine		Jordan	all	refugees	The World Diabetes Foundation	Philanthropy
											Lebanon
											Syria
											Gaza
											West Bank
194	Models of care for non-communicable diseases for displaced populations in Iraq: a scoping review	Shcmid, B	2022	V	hypertension		health status	All			Iraq	all	refugees	Novo Nordisk	Industry
					DM		health policy						IDPs
					CVD		health system
							patients experience
195	Models of care for patients with hypertension and diabetes in humanitarian crises: A systematic review	Jaung, M S	2021	V	hypertension		health policy	All		LMICs		all	all	Novo Nordisk	Industry
					DM
197	MSF experiences of providing multidisciplinary primary level NCD care for Syrian refugees and the host population in Jordan: an implementation study guided by the RE-AIM framework	Ansbro, E	2021	IV	hypertension		health policy		Syria		Jordan	non-camp	refugees	MSF	NGO/NPO
					DM
					CVD
					chronic respiratory diseases
198	Multimorbidity and Disability Among Venezuelan Migrants: A Population-Based Survey in Peru.	Bernabe-Ortiz, A	2022	VI	NCDs		health status		Venezuela		Peru	non-camp	Venezuelans displaced abroad	Wellcome Trust International Training Fellowship	Philanthropy
199	Musculoskeletal Problems are Highly Prevalent among Rohingya Refugee in Bangladesh: A Cross-Sectional Study	Ahmed, S	2021	VI	musuculoskeletal disorders		health status		Myanmar		Bangladesh	camp	refugees	no	No
200	Needs of Internally Displaced Women and Children in Baghdad, Karbala, and Kirkuk, Iraq.	Lafta, R	2016	VI	NCDs		health status		Iraq		Iraq	non-camp	IDPs	The Johns Hopkins Bloomberg School of Public Health	Academia
201	Neurology in migrants and refugees: A global priority	Faris, M E A	2021	VII	mental health		health policy	All		All		all	refugees	NA	NA
202	Non-communicable disease risk factors in Palestine refugees in Lebanon: a descriptive study	Fahd, S	2018	VI	hypertension		health status		Palestine		Lebanon	all	refugees	no	No
					DM
					CVD
203	Non-communicable diseases among Palestinian refugees from Syria: a cross-sectional study on prevalence, case management, access to and utilisation of UNRWA Health Services	Chaaya, M	2021	VI	NCDs		health status		Palestine		Lebanon	all	refugees	UNRWA	International organization
							health system
204	Non-communicable diseases among refugee claimants in Greek refugee camps: are their health-care needs met?	Jervelund, S S	2019	VI	NCDs		health status	All			Greece	camp	refugees	NA	NA
							health system
205	Non-Communicable diseases health information among refugees in Norway: The Case of Ethiopian and Eritrean refugees in Bergen	Admassie, T T	2019	VI	NCDs		patients experience		Ethiopia		Norway	non-camp	refugees	NA	NA
									Eritorea
206	Non-communicable diseases in humanitarian settings: ten essential questions	Perone, S A	2017	VII	NCDs		health policy	All		All		all	all	no	No
207	Non-communicable diseases in Lebanon: results from World Health Organization STEPS survey 2017	Mansour, Z	2020	VI	risk factors		health status		Syria		Lebanon	non-camp	refugees	The Government of Japan	Government/Government-related
208	Non-communicable diseases risk factors among the forcefully displaced Rohingya population in Bangladesh	Rahman, A	2022	VI	risk factors		health status		Myanmar		Bangladesh	camp	refugees	NA	NA
209	Noncommunicable disease and health care-seeking behavior among urban camp-dwelling Syrian refugees in Lebanon: a preliminary investigation	Karaki, F M	2021	VI	NCDs		health status		Syria		Lebanon	camp	refugees	The American Univertisy of Science & Technology	Academia
210	Noncommunicable disease burden among conflict-affected adults in Ukraine: A cross-sectional study of prevalence, risk factors, and effect of conflict on severity of disease and access to care	Greene-Cramer, B	2020	VI	NCDs		health status		Ukraine		Ukraine	non-camp	IDPs	no	No
211	Noncommunicable diseases among Syrian refugees in Turkey: An emerging problem for a vulnerable group	Eryurt, M A	2020	IV	risk factors		health status		Syria		Turkey	non-camp	refugees	NA	NA
212	Noncommunicable diseases among urban refugees and asylum-seekers in developing countries: a neglected health care need.	Amara, A H	2014	V	NCDs		health status	LMICs		Developing countries		non-camp	refugees
							health system						Asylum seekers
213	Noncommunicable Diseases in the Rohingya Refugee Community of Bangladesh.	Jubayer, M F	2021	VII	NCDs		health policy		Myanmar		Bangladesh	camp	refugees	no	No
214	Notes from the field: a case of hepatic failure and reflections on current status of healthcare of Syrian refugees in Lebanon	Saiyed, S M	2018	VII	hepatic disorders		health policy		Syria		Lebanon	camp	refugees	no	No
							patients experience
215	Nurses' Experiences as Care Providers for Syrian Refugees With Noncommunicable Diseases: A Qualitative Study	Alici, N K	2022	VI	NCDs		health policy		Syria		Turkey	non-camp	refugees	no	No
216	Nutrition in transition: historical cohort analysis summarising trends in under-and over-nutrition among pregnant women in a marginalised population along the Thailand-Myanmar border from 1986 to 2016	Hashmi, A H	2019	IV	obesity		health status		Myanmar		Thailand	camp	refugees	The Wellcome Trust Major Overseas Programme in Southeast Asia	Philanthropy
														The John Fell Oxford University Press	Academia
217	Obesity, hypertension, and type-2 diabetes mellitus: The interrelationships and the determinants among adults in Gaza city, Palestine	Ellulu, M S	2018	VI	hypertension		health status		Palestine		Gaza	camp	refugees	NA	NA
					DM
218	Operational considerations for the management of non-communicable diseases in humanitarian emergencies	Bausch, F J	2021	VII	NCDs		health policy	All		All		all	all	UNHCR	International organization
							health system
219	Oral health and Primary Health Care: Has the goal been achieved yet? The UNRWA case	Benedetti, G	2011	VII	oral health		health system		Palestine		Lebanon	all	refugees	NA	NA
											Jordan
											Syria
220	Oral Health Status and Associated Factors in a Stratified Cluster Sample of Marginalized Palestinian Schools: A Cross-sectional Study	Kateeb, E	2021	VI	oral health		health status		Palestine		West Bank	camp	refugees	THE AMIDEAST SSP pro-gramme	Philanthropy
														FDI World Dental Federation
221	Oral health status and caries trend among 12-year old Palestine refugee students: results from the UNRWA's oral health surveys 2011 and 2016	Biscaglia, L	2019	VI	oral health		health status		Palestine		Jordan	all	refugees	UNHCR	International organization
											Lebanon
											Syria
											Gaza
											West Bank
222	Outpatient use patterns and experiences among diabetic and hypertensive patients in fragile settings: a cross-sectional study from Lebanon	Saleh, S	2022	VI	hypertension		health status		Syria		Lebanon	non-camp	refugees	The National Institute for Health and Care Research Global Health Research Programme	Government/Government-related
					DM
223	Overview of health in the Palestinian population: a pilot study	Abuejheisheh, M	2021	VI	CVD		health status		Palestine		Palestine	all	refugees	NA	NA
					hypertension
					obesity
					mental health
225	Palestinian health research	Watt, G	2014	VII	NCDs		health policy		Palestine		Gaza	all	refugees	NA	NA
											West Bank
226	Palestinian refugees outside the occupied Palestinian territory	Sabatinelli, G	2009	VII	NCDs		health status		Palestine		Lebanon	all	refugees	NA	NA
											Jordan
											Syria
227	Peace and Epidemiologic Transitions in Patterns of Health and Disease	Shimony, E	2019	VII	mental health		health policy	Conflict affected countries		All		all	all	NA	NA
228	Perceived Change in Tobacco Use and Its Associated Factors among Older Adults Residing in Rohingya Refugee Camps during the COVID-19 Pandemic in Bangladesh.	Mistry, S K	2021	VI	risk factors	tobacco use	health status		Myanmar		Bangladesh	camp	refugees	no	No
229	Phototherapy and mental health stability for displaced persons: A case study of Myanmar refugees in Malaysia	Ellyana, T	2019	VI	mental health		health status		Myanmar		Malaysia	non-camp	refugees	NA	NA
230	Physical activity participation among Arab immigrants and refugees in Western societies: A scoping review.	Elshahat, S	2021	V	risk factors	physical activity	health status	Arab		Western countries		all	refugees	no	No
							health policy
231	Pilot Testing and Implementation of a mHealth tool for Non-communicable Diseases in a Humanitarian Setting.	Doocy, S	2017	IV	hypertension		health policy		Syria		Lebanon	non-camp	refugees	Research for Health in Humanitarian Crisis	Philanthropy
					DM
232	Policies and initiatives/programs that promote health and self-care in asylum seekers living in high income countries: a narrative review	Nkhoma, G	2021	VI	NCDs		health policy	All		HICs		all	Asylum seekers	NA	NA
233	Post-traumatic stress, social, and physical health: A mediation and moderation analysis of Syrian refugees and Jordanians in a border community	Powell, T M	2020	VI	mental health		health status		Syria		Jordan	non-camp	refugees	Americares Foundation	NGO/NPO
234	Predictors and barriers for the management of non-communicable diseases among older Syrian refugees amidst the COVID-19 pandemic in Lebanon: A cross-sectional analysis of a multi-wave survey	McCall, S J	2022	VI	hypertension		health status		Syria		Lebanon	all	refugees	Research for Health in Humanitarian Crisis	Philanthropy
					DM		patients experience
					CVD
					chronic respiratory diseases
235	Prevalence and care-seeking for chronic diseases among Syrian refugees in Jordan	Doocy, S	2015	VI	hypertension		health status		Syria		Jordan	non-camp	refugees	NA	NA
					DM
					CVD
					chronic respiratory diseases
					arthritis
236	Prevalence of chronic disease and their risk factors among Iranian, Ukrainian, Vietnamese refugees in California, 2002–2011	Nguyen, M L T	2016	VI	hypertension		health status		Iran		USA	non-camp	refugees	NA	NA
					DM				Ukraine
					obesity				Vietnam
					risk factors	tobacco use
237	Prevalence of chronic disease risk factors in 35-to 44-year-old humanitarian arrivals to New South Wales (NSW), Australia	Chandra, M	2019	VI	risk factors		health status	All			Australia	all	refugees	NA	NA
238	Prevalence of Common Diseases among Internally Displaced Persons in a Selected Region of Central African Republic	Rasul, M	2019	VI	NCDs		health status		CAR		CAR	non-camp	IDPs	NA	NA
239	Prevalence of communicable and non-communicable diseases among adult immigrants from Venezuela at a university hospital in Colombia from 2017 to 2018	Carreno-Almanzar, F R	2022	VI	NCDS		health status		Venezuela		Colombia	non-camp	Venezuelans displaced abroad	no	No
240	Prevalence of dyslipidaemia and micronutrient deficiencies among newly arrived Afghan refugees in rural Australia: a cross-sectional study	Pour, M S	2014	VI	dyslipidemia		health status		Afghanistan		Australia	non-camp	refugees	NA	NA
					risk factors
241	Prevalence of non-communicable diseases and access to care among non-camp Syrian refugees in northern Jordan	Rehr, M	2018	VI	hypertension		health status		Syria		Jordan	non-camp	refugees	MSF	NGO/NPO
					DM		patients experience
					CVD
					chronic respiratory diseases
					thyroid disease
					cancer
242	Prevalence of non-communicable diseases and access to health care and medications among Yazidis and other minority groups displaced by ISIS into the Kurdistan Region of Iraq.	Cetorelli, V	2017	VI	hypertension		health status		Iraq		Iraq	camp	IDPs	The Emirates Foundation for Philanthropy	Philanthropy
					DM
					CVD
					musuculoskeletal disorders
243	Prevalence of non-communicable diseases and associated medication use among Syrian refugees in Lebanon: an analysis of country-wide data from the Sijilli electronic health records database.	Saleh, S	2021	VI	hypertension		health status		Syria		Lebanon	camp	refugees	no	No
					DM
					CVD
					cancer
244	Prevalence of type 2 diabetes and its association with added sugar intake in citizens and refugees aged 40 or older in the Gaza strip, Palestine	Jebril, M	2020	VI	DM		health status		Palestine		Gaza	non-camp	refugees	The China Medical Board	Philanthropy
														National Natural Science Foundation	Government/Government-related
														The Chinese National Key Research and Development Program	Government/Government-related
245	Prevalence, care-seeking, and health service utilization for non-communicable diseases among Syrian refugees and host communities in Lebanon	Doocy, S	2016	VI	hypertension		health status		Syria		Lebanon	non-camp	refugees	Yonsei Univesity College of Nursing	Academia
					DM		patients experience
					CVD
					chronic respiratory diseases
246	Primary care for refugees: challenges and opportunities	Mishori, R	2017	VII	NCDs		health policy	All			USA	all	refugees	NA	NA
247	Primary care screening methods and outcomes for asylum seekers in New York City	Bertelsen, N S	2018	VI	hypertension		health status	All			USA	all	Asylum seekers	NA	NA
					mental health
248	Primary healthcare reform in the United Nations Relief and Works Agency for Palestine Refugees in the Near East	Santoro, A	2016	VII	NCDs		health policy		Palestine		Jordan	all	refugees	no	No
											Lebanon
											Syria
											Gaza
											West Bank
249	Progress of disaster medicine during ten years after the 2011 Great East Japan Earthquake	Egawa, S	2021	V	NCDs		health policy		Japan		Japan	all	IDPs	JSPS KAKENHI	Government/Government-related
														Tohoku University	Academia
							health status							Hokkaido University	Academia
250	Promoting health behaviors for preventing and controlling noncommunicable disease among North Korean defectors: A systematic review	Shin, H	2020	V	NCDs		health status		North Korea		South Korea	all	Asylum seekers	Yonsei University College of Nursing	Academia
							patients experience
251	Psychosocial Care in the Syrian Refugee Crisis	Richmond, M	2017	VI	mental health		health status		Syria		Jordan	all	refugees	The Croft Institute of International Studies	Academia
							health system							The Sally McDonnell Barksdale Honors College	Academia
252	Public health consequences after ten years of the Syrian crisis: a literature review	Alhaffar, M H D	2021	V	NCDs		health status		Syria	All		all	refugees	no	No
							health system						IDPs
253	Redcucing lifestyle risk behaviors in disadvantaged groupd in high-income countries: A SCOPING REVIEW OF SYSTEMATIC REVIEWS	South, E	2021	V	risk factors		health policy	All		HICs		all	refugees	The National Institute for Health Research Policy Research Programme	Government/Government-related
													Asylum seekers
254	Reducing health inequities for asylum seekers with chronic non-communicable diseases: Australian context.	Nkhoma, G	2021	VI	NCDs		health policy	All			Australia	non-camp	Asylum seekers	no	No
255	Refugee health and rehabilitation: Challenges and response.	Khan, F	2017	V	NCDs		health status	All		All		all	refugees	no	No
256	Refugee Medical Screening	Reese, K	2021	VII	mental health			All			USA	all	refugees	NA	NA
					oral health
					risk factors	physical examination
257	REFUGEE ORAL HEALTH: AN OVERVIEW FOR US PRIMARY CARE PROVIDERS	Smith, H	NA	VII	oral health		health policy	All			USA	all	refugees	NA	NA
258	Report on the health of refugees and migrants in the WHO European region: no public health without refugee and migrant health	WHO	2018	VII	NCDs		health policy	All		Europe		all	refugees	NA	NA
260	Reportable neurologic diseases in refugee camps in 19 countries.	Mateen, F J	2012	VI	neurological disorders		health status	All		Africa		camp	refugees	The American Academy of Neurology Practice Research Fellowship Grant	Others
										Eastern Mediterranea
										Southeast Asia
261	Rescue medical activities among sea migrants and refugees in the Mediterranean region: lessons to be learned from the 2014–2020 period	Theodosopolou, P	2021	V	NCDs		health status	All		Europe		sea	refugees	NA	NA
							health policy
262	Responding to mental health needs of Syrian refugees in Turkey: mhGAP training impact assessment	Kahilogullari, A, K	2020	VI	mental health		health policy		Syria		Turkey	all	refugees	no	No
263	Responding to the Syrian health crisis: The need for data and research	Coutts, A	2015	VII	NCDs		health policy		Syria		Syria	all	refugees	NA	NA
											Lebanon		IDPs
											Jordan
264	Risk of infections, chronic diseases and mental health disorders after floods by the coastal child phenomenon in displaced populations, Piura, 2017	Loayza-Alarico, M J	2021	IV	hypertension		health status		Peru		Peru	shelter	IDPs	The Ricardo Palma University	Academia
					DM
					mental health
265	San Antonio refugees: Their demographics, healthcare profiles, and how to better serve them	Adel, F, W	2019	VI	NCDs		health status		USA	All		non-camp	refugees	NA	NA
266	Self-reported medication adherence among patients with diabetes or hypertension, Médecins Sans Frontières Shatila refugee camp, Beirut, Lebanon: A …	Mohamad, M	2021	VI	hypertension		patients experience		Palestine		Lebanon	camp	refugees	no	No
							health status
267	Sex Differences and Predictors of Changes in Body Weight and Noncommunicable Diseases in a Random, Newly-Arrived Group of Refugees Followed for Two Years	Jen K L C	2017	IV	NCDs		health status		Iraq		USA	all	refugees	The National Institute of Mental Health	Government/Government-related
														The National Institute of Environmental Health Sciences	Government/Government-related
268	Social capital in the prevention and management of non-communicable diseases among migrants and refugees: a systematic review and meta-ethnography	Tan, S T	2021	V	NCDs		patients experience	All		All		all	refugees	The NUS Start-Up Grant	Academia
							health policy						Asylum seekers	NUS Efforts Against COVID-19	Academia
														WHO Asian Pacific Observatory on Health System and Policies	International organization
269	Socioeconomic and Medical Vulnerabilities Among Syrian Refugees with Non-communicable Diseases Attending Médecins Sans Frontières Services in Irbid …	Carrion-Martin, A I	2022	VI	NCDs		health status		Syria		Jordan	camp	refugees	NA	NA
270	Somatic distress among Syrian refugees in Istanbul, Turkey: A cross-sectional study	McGrath, M	2020	VI	somatic distress		health status		Syria		Turkey	non-camp	refugees	The Syrian Refugees Mental Health Care Systems project (The Center for Global Mental Health)	Academia
271	Strengthening Diabetes Care In Humanitarian Crises In Low-And Middle-Income Settings	Kehlenbrink, S	2022	VII	NCDs		health policy	LMICs		LMICs		all	all	no	No
272	Strengthening mental health care systems for Syrian refugees in Europe and the Middle East: integrating scalable psychological interventions in eight countries	Sijbrandij, M	2017	VII	mental health		health policy		Syria		Sweden	all	refugees	H2020 Societal Challenges	Government/Government-related
											Netherlands			Swiss State Secretariat for Education, Research and Innovation	Government/Government-related
											Germany			Swiss Nation Science Foundation	Government/Government-related
											Switzerland
											Turkey
											Lebanon
											Egypt
											Jordan
273	Strengthening the primary care workforce to deliver high-quality care for non-communicable diseases in refugee settings: lessons learnt from a UNHCR partnership	Harris, P	2022	VII	NCDs		health policy	All			Algeria	camp	refugees	no	No
											Bangladesh
											Burkina Faso
											Jordan
											Kenya
											Burundi
											Cameroon
											Chad
											DRC
											Ethiopia
											Rwanda
											Tanzania
											Uganda
274	Survival after sexual violence and genocide: trauma and healing for Yazidi women in Northern Iraq	Goodman, A	2020	V	NCDs		health status		Iraq	All		all	all	NA	NA
275	Syndemic vulnerability and the right to health	Willen, S S	2017	VII	NCDs		patients experience	All		All		all	all	NA	NA
276	Syrian health crisis in Lebanon	Ibrahim, N	2014	VII	NCDs		health policy		Syria		Lebanon	all	refugees	NA	NA
277	Systematic review on chronic non-communicable disease in disaster settings	Ngaruiya, C	2022	V	NCDs		health status	LMICs		LMICs		all	all	no	No
							health policy
							health system
278	Tackling non-communicable disease among Syrian refugees and vulnerable host communities in Jordan	Hyatt, L	2017	VII	NCDs		health policy		Syria		Jordan	all	refugees	NA	NA
279	The application of wearable technologies to improve healthcare in the World's Poorest People	Levine, J A	2017	VII	NCDs		health policy	All		All		all	refugees	Mayo Clinic Center for Innovation	Others
280	The burden of diabetes and use of diabetes care in humanitarian crises in low-income and middle-income countries	Kehlenbrink, S	2019	V	DM		health status	LMICs		LMICs		all	all	The US National Institutes of Health	Government/Government-related
							health system
281	The determinants of the quality of clinical management among diabetic and hypertensive patients in a context of fragility: A cross-sectional survey from …	Saleh, S	2022	VI	hypertension		health system		Syria		Lebanon	all	refugees	The National Institute for Health Research	Government/Government-related
					DM
282	The double burden of obesity and malnutrition in a protracted emergency setting: a cross-sectional study of Western Sahara refugees	Grijalva-Eternod, C S	2012	VI	obesity		health status	Western Sahara			Algeria	camp	refugees	NA	NA
283	The effectiveness of interventions for non-communicable diseases in humanitarian crises: a systematic review	Ruby, A	2015	V	NCDs		health status	LMICs		LMICs		all	refugees	The Research for Health in Humanitarian Crises Programme	Philanthropy
							health policy						IDPs
							health system
284	The Effects of a High Fiber Beta Glucan Talbina Meal on Emotional Well-being Among Syrian Refugees in Metropolitan Detroit (P08-076-19)	Alhassani, W	2019	II	mental health		health status		Syria		USA	non-camp	refugees	Wayne State University	Academia
														Umm Al-Qura University	Academia
285	The Enduring Health Challenges of Afghan Immigrants and Refugees in Iran: A Systematic Review.	Divkolaye, N S H	2017	IV	NCDs		health status		Afghanistan		Iran	all	refugees	no	No
							health system						Asylum seekers
286	The health impacts of the refugee crisis: a medical charity perspective.	Daynes, L	2016	VII	NCDs		health policy	Middle East		Europe		all	refugees	NA	NA
287	The Health Needs of Non-Camp-Based Refugees in the Middle East and North Africa	Shehata, B M A	2022	V	NCDs		health system	MENA		MENA		non-camp	refugees	no	No
288	The health status of newly arrived Syrian refugees at the refugee health service, South Australia, 2016	Maldari, T	2019	VI	NCDs		health status		Syria		Australia	all	refugees	no	No
289	THE IMPACT OF CONFLICT AND DISPLACEMENT ON THE HEALTH OF THE SYRIAN POPULATION IN SYRIA, TURKEY, LEBANON AND GREECE	Duncker, J S	2018	V	NCDs		health status		Syria		Syria	all	refugees	NA	NA
											Turkey		IDPs
											Lebanon
							health system				Greece
290	The neglected health needs of older syrian refugees in Jordan	Lupieri, S	2018	VII	NCDs		health system		Syria		Jordan	all	refugees	NA	NA
291	The Political Economy of Health in the Gaza Strip	Jebril, M	2021	V	NCDs		health status		Palestine		Gaza	camp	refugees	The UK Research and Innovation GCRF	Government/Government-related
							health system
							health policy
292	The prevalence of non-communicable diseases among Syrian refugees in Syria's neighbouring host countries: a systematic review and meta-analysis	Al-Oraibi, A	2022	V	NCDs		health status		Syria		Turkey	all	refugees	The Academy of Medical Sciences	Others
											Lebanon			The UK Research and Innovation	Government/Government-related
											Jordan			The Medical Research Council	Government/Government-related
293	The prevalence of risk factors associated with non-communicable diseases in Afghan refugees in southern Iran: a cross-sectional study	Taherifard, E	2021	VI	risk factors		health status		Afghanistan		Iran	camp	refugees	Shiraz University of Medical Sciences	Academia
														The Humanitarian Innovation Initiative	Academia
294	The re-define project and the effectiveness of SH+ in preventing mental disorders in refugees and asylum seekers resettled in Europe: A multicentre randomised controlled trial	Papola, D	2018	II	mental health		health policy		Pakistan		Italy	all	refugees	NA	NA
									Nigeria		Austria		Asylum seekers
									Afghanistan		Finland
									Iran		Germany
									Iraq		UK
									Syria
295	The refugee crisis challenges national health care systems: Countries accepting large numbers of refugees are struggling to meet their health care needs, which range from infectious to chronic diseases to mental illnesses	Hunter, P	2016	VII	NCDs		health policy	All		Europe		all	refugees	NA	NA
296	The relationship between employment and health for people from refugee and asylum seeking backgrounds: A systematic review of quantitative studies	Lai, H	2022	V	mental health		health status	All		All		all	refugees	NA	NA
													Asylum seekers
297	The Role of Helicobacter Pylori Infection, Malnutrition and Insulin Resistance among Type 2 Diabetic Medical Services Patients in the Gaza Strip: A Cross-Sectional Study	El-Sakka, M A	2012	VI	DM		health status		Palestine		Gaza	all	refugees	NA	NA
298	The role of palliative care in addressing the health needs of Syrian refugees in Jordan.	Pinheiro, I	2018	VI	palliative care		patients experience		Syria		Jordan	all	refugees	The University of North Carolina	Academia
														Duke University	Academia
299	The role of public health information in assistance to populations living in opposition and contested areas of Syria, 2012–2014	Diggle, E	2017	VI	NCDs		health status		Syria		Syria	all	IDPs	no	No
							health policy
300	The role of trust in health-seeking for non-communicable disease services in fragile contexts: A cross-country comparative study	Arakelyan, S	2021	VI	NCDs		patients experience		Syria		Sierra Leone	non-camp	refugees	The National Institute for Health Resarch Global Research Programme	Government/Government-related
											Lebanon
											El Salvador
301	The Syrian public health and humanitarian crisis: a 'displacement'in global governance?	Akbarzada, S	2018	V	NCDs		health system		Syria		Syria	all	IDPs	NA	NA
							health policy
302	Three steps to improve management of noncommunicable diseases in humanitarian crises	Jobanputra, K	2016	VII	NCDs		health policy	All		All		all	all	no	No
303	Treating Syrian refugees with diabetes and hypertension in Shatila refugee camp, Lebanon: Médecins Sans Frontières model of care and treatment outcomes	Kayali, M	2019	VI	hypertension		health policy		Syria		Lebanon	camp	refugees	The Foundation Veuve Emile Metz-Tesch	Philanthropy
					DM		health status
304	Treatment outcomes in a cohort of Palestine refugees with diabetes mellitus followed through use of E-Health over 3 years in Jordan.	Khader, A	2014	IV	DM		health policy		Palestine		Jordan	non-camp	refugees	NA	NA
305	Trends in chronic diseases reported by refugees originating from Burma resettling to the United States from camps versus urban areas during 2009–2016	Bardenheier, B H	2019	VI	NCDs		health status		Myanmar		USA	all	refugees	CDC	Government/Government-related
306	Uncontrolled and under-diagnosed asthma in a Damascus shelter during the Syrian crisis	Mohammad, Y	2017	VI	asthma		health status		Syria		Syria	shelter	IDPs	The Syrian Private University Council	Academia
307	Understanding wellness and barriers to care among Iraqi refugee women in the United States.	Perfetti, A R	2019	VI	cancer		patients experience		Iraq		USA	non-camp	refugees	NA	NA
308	UNRWA's innovative e-Health for 5 million Palestine refugees in the Near East	Ballout, G	2018	VII	NCDs		health policy		Palestine		Jordan	all	refugees	UNRWA	International organization
											Lebanon
											Syria
											Gaza
											West Bank
309	UNRWA's role in promoting health outcomes of Palestinian refugees in Jordan: A systematic literature review	Alduraidi, H	2021	V	NCDs		health system		Palestine		Jordan	all	refugees	no	No
							health policy
							health status
310	Using mobile health to enhance outcomes of noncommunicable diseases care in rural settings and refugee camps: randomized controlled trial	Saleh, S	2018	II	hypertension		health policy		Palestine		Lebanon	all	refugees	NA	NA
					DM
311	Utilization of mobile mental health services among Syrian refugees and other vulnerable Arab populations—A systematic review	Ashfaq, A	2020	V	mental health		health policy	Arab		All		all	refugees	no	No
													Asylum seekers
312	Utilization of primary health care services among Syrian refugee and Lebanese women targeted by the ICRC program in Lebanon: a cross-sectional study.	Truppa, C	2019	VI	NCDs		patients experience		Syria		Lebanon	non-camp	refugees	ICRC	Others
							health system		Palestine
313	Vulnerabilities of Arab refugees in primary health care: a scoping review.	Lima Junior, L P	2022	V	NCDs		patients experience	Arab		All		all	refugees	NA	NA
							health status
							health system
							health policy
314	Vulnerabilities of Syrian refugee children in Turkey and actions taken for prevention and management in terms of health and wellbeing	Sahin, E	2021	VI	NCDs		health status		Syria		Turkey	all	refugees	NA	NA
							health policy
315	What influenced provision of non-communicable disease healthcare in the Syrian conflict, from policy to implementation? A qualitative study	Garry, S	2018	VI	NCDs		health policy		Syria		Syria	all	IDPs	The UK Research and Innovation	Government/Government-related
316	Why are we not doing more for alcohol use disorder among conflict-affected populations?	Roberts, B	2015	VII	alcohol use disorder		health policy	Conflict affected countries		Conflict affected countries		all	refugees	NA	NA
													IDPs
317	World Refugee Day: Caring for the forcibly displaced	The Lancet	2014	VII	NCDs		health policy	All		All		all	all	NA	NA
